# Supplementary material for: Comparative genomics and multiomics analyses reveal the evolution and physiological basis of rubber biosynthesis in Hevea species
Source: Gigascience. 2025 Oct 10;14:giaf115. doi: 10.1093/gigascience/giaf115 (PMC12512020; doi:10.1093/gigascience/giaf115)
Supplement: giaf115_Supplemental_Files [file giaf115_supplemental_files.zip]

Archive with 2 entries (2 files):
- Supplementary Material_Figures_Comparative genomics Hevea.docx
- Supplementary Table_Comparative genomics Hevea.xlsx
