# Supplementary material for: Comparative genomics and multiomics analyses reveal the evolution and physiological basis of rubber biosynthesis in Hevea species
Source: Gigascience. 2025 Oct 10;14:giaf115. doi: 10.1093/gigascience/giaf115 (PMC12512020; doi:10.1093/gigascience/giaf115)
Supplement: giaf115_Supplemental_Files [file giaf115_supplemental_files.zip › Supplementary Table_Comparative genomics Hevea.xlsx]

## Sheet: Table S1
Table S1. Summary of genome sequencing data.
Species	Read type	Read length (bp)	Reads number	Total bases (Gb)	Coverage (X)a
H. brasiliensis	PacBio genome	22074	7597348	169.99	90.66
H. brasiliensis	Illumina Hi-C	150	1528865186	229.33	122.31
H. guianensis	DNBSEQ genome	150	975896340	146.38	95.61
H. pauciflora	DNBSEQ genome	150	975587378	146.34	91.52
H. spruceana	DNBSEQ genome	150	974746608	146.21	92.36
H. collina	DNBSEQ genome	150	648007192	97.2	60.04
H. confusa	DNBSEQ genome	150	650484956	97.57	56.89
aRead coverage was estimated based on genome size estimated with k-mer (25 bp) analysis.

## Sheet: Table S2
Table S2. H. brasiliensis genome assembly statistics using different assembly and library construction approaches.
Assembly	PacBio (Flye)	PacBio (Canu)	PacBio (Wtdbg2)	Hi-C (HindΙΙΙ)	Hi-C (Arima)
Number of scaffolds	16042	24954	73759	20266	14722
Total length of scaffolds (Gb)	1.707	2.026	3.485	1.712	1.712
Longest scaffold (Mb)	6.263	2.19	1.539	78.466	99.01
N50 scaffold length (Kb)	550.352	133.537	81.478	38.463	78.35
Complete BUSCOs (%)	95.6	83.9	89.1	96.1	96.5

## Sheet: Table S3
Table S3. Statistics of Hi-C mapping of the H. brasiliensis genome.
Type	HindΙΙΙ	Arima
Unique mapped paired-end reads (%)	38.3	43.7
Multi mapped paired-end reads (%)	50.1	44.1
Paired-end reads with singleton (%)	10.6	11.3
Unmapped paired-end reads (%)	1.1	0.9
Religation paired-end reads (%)	0.9	0.5
Interaction paired-end reads (%)	36.3	42.5
Valid paired-end reads (%)	35.9	39.6

## Sheet: Table S4
Table S4. Statistics of H. brasiliensis chromosome-scale pseudomolecules.
Pseudo-chromosome	Length (bp)
Chr1	99099811
Chr2	93551038
Chr3	89254460
Chr4	88537928
Chr5	86089170
Chr6	85932954
Chr7	85857675
Chr8	85763855
Chr9	82792199
Chr10	78345753
Chr11	77680726
Chr12	75742777
Chr13	56190703
Chr14	56069853
Chr15	54385335
Chr16	53401343
Chr17	45059453
Chr18	41999631
Unmapped	376038494

## Sheet: Table S5
Table S5. Evaluation of gene coverage using PacBio Iso-Seq transcripts.
Transcript	Number of sequences	Total length (bp)	Total sequences mapped (%)	Unique sequences mapped (%)	Covered by alignment (%)
Bark	109249	242895817	109,123 (99.88%)	98,372 (90.15%)	99.61
Latex	47,864	113192916	47,861 (93.21%)	44,612 (93.21%)	99.57
Leaf	65,840	137,357,262	65,844 (99.99%)	61,975 (94.13%)	99.64
Petiole	126,906	279320594	126,751 (99.88%)	114,421 (90.27%)	99.58
Full-length non-chimeric reads were aligned to the H. brasiliensis genome assembly using BLAT, and the alignments were evaluated using Isoblat (v0.3).

## Sheet: Table S6
Table S6. PacBio Iso-Seq high-quality consensus isoform reads and annotation statistics across different tissue.
Category	Bark	Latex	Leaf	Petiole
Annotated	52,016 (98.0%)	37,595 (97.8%)	47,666 (98.4%)	64,498 (98.0%)
Novel	962 (1.8%)	760 (2.0%)	681 (1.4%)	1,172 (1.8%)
Novel but antisense of annotated gene	88 (0.2%)	92 (0.2%)	89 (0.2%)	119 (0.2%)
Number of isoforms per gene
1	7,350 (42.0%)	5,019 (44.0%)	6,347 (42.2%)	7,342 (38.6%)
2	3,612 (20.6%)	2,099 (18.4%)	2,964 (19.7%)	3,663 (19.3%)
3	2,062 (11.8%)	1,198 (10.5%)	1,690 (11.2%)	2,262 (11.9%)
4	1,332 (7.6%)	792 (7.0%)	1,070 (7.1%)	1,571 (8.3%)
5	845 (4.8%)	545 (4.8%)	746 (5.0%)	1,059 (5.6%)
>5	2,303 (13.2%)	1741 (15.3%)	2,228 (14.8%)	3,121 (16.4%)

## Sheet: Table S7
Table S7. Centromeric regions identified in H. brasiliensis chromosomes using QuarTeT.
Chromosome	Start (bp)	End (bp)	Length (bp)	Tandem repeat length (bp)
Chr1	25811683	59050439	33238757	2777284
Chr2	23311493	78204564	54893072	5311392
Chr3	29030805	71675677	42644873	3709926
Chr4	8684190	56006612	47322423	4103738
Chr5	29279482	61870215	32590734	4106645
Chr6	21676979	66262846	44585868	3432255
Chr7	17282245	70328515	53046271	4465822
Chr8	37659573	66600414	28940842	1944385
Chr9	3684970	3816692	131723	12461
Chr10	10753426	39561616	28808191	2528536
Chr11	15618482	15806922	188441	12648
Chr12	25603826	47514001	21910176	1399070
Chr13	35773220	36096405	323186	19233
Chr14	47723777	50536677	2812901	233703
Chr15	14378551	14779070	400520	40193
Chr16	9595045	27234455	17639411	842750
Chr17	14689822	20725798	6035977	356934
Chr18	31078667	31617223	538557	25849

## Sheet: Table S8
Table S8. Telomeric regions identified in H. brasiliensis chromosomes using QuarTeT.
Chromosome	Chromosome length (bp)	Left telomeric repeat number	Direction	Right telomeric repeat number	Direction
Chr1	99099811	159	+	137	-
Chr2	93551038	134	-	129	+
Chr3	89254460	155	+	139	+
Chr4	88537928	138	+	107	-
Chr5	86089170	119	+	141	-
Chr6	85932954	218	-	100	+
Chr7	85857675	0	NA	148	+
Chr8	85763855	0	NA	107	+
Chr9	82792199	184	+	146	-
Chr10	78345753	111	+	0	NA
Chr11	77680726	140	+	210	+
Chr12	75742777	133	+	154	-
Chr13	56190703	166	+	180	-
Chr14	56069853	154	+	0
Chr15	54385335	134	+	130	-
Chr16	53401343	140	-	119	-
Chr17	45059453	151	-	176	+
Chr18	41999631	204	+	215	-
NA: Not applicable

## Sheet: Table S9
Table S9. Number of gene models with homology or functional classification.
Database	Number
	H. brasiliensis	H. guianensis	H. pauciflora	H. spruceana	H. collina	H. confusa
NR	44436	26123	34081	28135	26314	41134
SwissProt	28742	18185	24153	19654	15542	27662
TrEMBL	41170	23718	31172	26729	22432	37028
InterPro	51488	26071	34351	31607	29287	42976
GO	31944	20618	26909	22532	18056	31185
KEGG	44086	25890	33870	27837	26384	40926
Annotated	56128	29782	38432	34698	34237	48815

## Sheet: Table S10
Table S10. Noncoding RNA genes annotated in the Hevea species genomes.
Type	Number/ length (bp)
	H. brasiliensis	H. guianensis	H. pauciflora	H. spruceana	H. confusa	H. collina
MicroRNA	302/ 37,350	256/ 31,231	258/ 32,066	259/ 32,202	244/ 30,590	252/ 30,956
Ribosomal RNA	41/ 133,661	394/ 108,723	442/ 103,123	388/ 90,256	377/ 71,933	344/ 88,957
Small nucleolar RNA	4,677/ 493,683	3,883/ 408,590	3,153/ 331,376	4,116/ 433,743	2,886/ 303,390	3,255/ 341,782
Spliceosomal RNA	276/ 33,897	291/ 35,876	273/ 33,281	355/ 44,220	260/ 32,061	248/ 30,551
Transfer RNA	820/ 60,369	949/ 69,628	767/ 56,347	1,098/ 82,830	836/ 62,804	853/ 62,358

[truncated: 23 more sheets: Table S11, Table S12, Table S13, Table S14, Table S15, Table S16, Table S17, Table S18, Table S19, Table S20, Table S21, Table S22, Table S23, Table S24, Table S25, Table S26, Table S27, Table S28, Table S29, Table S30 …]
